# Supplementary material for: Ozboneviz: an Australian precedent in FAIR 3D imagery and extended biodiversity collections
Source: Bioscience. 2025 Jun 10;75(9):747–56. doi: 10.1093/biosci/biaf064 (PMC12412300; doi:10.1093/biosci/biaf064)
Supplement: biaf064_Supplemental_Files [file biaf064_supplemental_files.zip]

Archive with 2 entries (2 files):
- Ozboneviz_supplementary_methods_R1.docx
- Weisbecker_etal_R1_Supp_Table.docx
